# Supplementary material for: Directed assembly of biofilm communities for marine biofouling prevention
Source: Appl Environ Microbiol. 2025 Aug 25;91(9):e01392-25. doi: 10.1128/aem.01392-25 (PMC12442356; doi:10.1128/aem.01392-25)
Supplement: Supplemental tables — Tables S1 to S7. [file aem.01392-25-s0002.xlsx]

## Sheet: Supplementary Table 1
Supplementary Table 1. Sampling and vessel details
Sample name	Sample type	Isolation point
V1	Ophelia	Bow_right
V2	Ophelia	Port_left
V3	Ophelia	Propeller
V4	Aurelia	Bow_left
V5	Aurelia	Propeller
W1	Water	Next to V1
W2	Water	Next to V2
W3	Water	Deck
Vessel	Activity	Avg speed1	Maximum speed1	Coating
Ophelia	Dredger	8	10.2	PPG SIGMA ECOFLEET® 690
Aurelia	Fishing	6.1	8	PPG SIGMA ECOFLEET® 690
1 Average/ maximum speed, in knots

## Sheet: Supplementary Table 2
Supplemenentary Table 2. Effect of media and incubation time on biofilm biomass of vessel and alga isolates
	Descriptive statistics
	24 hour		48 hour
	Mean	75% Percentile	Mean	75% Percentile
Vessel: MB	1.15	1.44	2.40	2.72
Alga: MB	0.55	0.85	2.40	2.94
Vessel:VNSS	3.70	5.55	5.02	8.06
Alga:VNSS	3.32	3.67	3.26	4.78
	Media effect
	24 hour		48 hour
	Folda	p-valueb	Folda	p-valueb
Vessel: VNSS vs. MB	3.22	0.0012	2.09	0.129
Alga: VNSS vs. MB	6.04	3.51x10-03	1.36	0.3046
	Time effect
	VNSS		MB
	Folda	p-valueb	Folda	p-valueb
Vessel: 48 vs. 24 hour	1.36	0.2815	2.09	1.12x10-05
Alga 48 vs. 24 hour	0.98	0.7748	4.36	8.60x10-04
aFold change of means (VNSS vs. MB or 48 vs. 24 hour)
bWilcoxon´s rank test

## Sheet: Supplementary Table 3
Supplementary Table 3. Selected isolates for assembly
Isolate	Category	Origin
H13	Top biofilm1	Vessel
H20	Top biofilm1	Vessel
H22	Top biofilm1	Vessel
H25	Top biofilm1	Vessel
H26	Top biofilm1	Vessel
H27	Top biofilm1	Vessel
H29	Top biofilm1	Vessel
H02	Top growth2	Vessel
H06	Top growth2	Vessel
H08	Top growth2	Vessel
H15	Top growth2	Vessel
H16	Top growth2	Vessel
H18	Top growth2	Vessel
H24	Top growth2	Vessel
622	Top biofilm1	Alga
626	Top biofilm1	Alga
624	Top growth2	Alga
631	Top growth2	Alga
632	Top growth and biofilm3	Alga
1 Top 25 % biofilm biomass in the population
2 Top 25 % plantonik growth in the population
3 Top 25 % biofilm biomass and planktonic growth in the population

## Sheet: Supplementary Table 4
Supplementary Table 4. Co-culture combinations tested
#	Combination	Origin		Isolate	Number comb.1	Origin
1	H13+H20	Vessel		H13	13	Vessel
2	H13+H22	Vessel		H20	13	Vessel
3	H13+H25	Vessel		H22	13	Vessel
4	H13+H26	Vessel		H25	13	Vessel
5	H13+H27	Vessel		H26	13	Vessel
6	H13+H29	Vessel		H27	13	Vessel
7	H13+H02	Vessel		H29	13	Vessel
8	H13+H06	Vessel		H02	7	Vessel
9	H13+H08	Vessel		H06	7	Vessel
10	H13+H15	Vessel		H08	7	Vessel
11	H13+H16	Vessel		H15	7	Vessel
12	H13+H18	Vessel		H16	7	Vessel
13	H13+H24	Vessel		H18	7	Vessel
14	H20+H22	Vessel		H24	7	Vessel
15	H20+H25	Vessel		622	4	Alga
16	H20+H26	Vessel		624	3	Alga
17	H20+H27	Vessel		626	4	Alga
18	H20+H29	Vessel		631	3	Alga
19	H20+H02	Vessel		632	4	Alga
20	H20+H06	Vessel
21	H20+H08	Vessel		1 Number of combinations where the isolate is inoculated
22	H20+H15	Vessel
23	H20+H16	Vessel
24	H20+H18	Vessel
25	H20+H24	Vessel
26	H22+H25	Vessel
27	H22+H26	Vessel
28	H22+H27	Vessel
29	H22+H29	Vessel
30	H22+H02	Vessel
31	H22+H06	Vessel
32	H22+H08	Vessel
33	H22+H15	Vessel
34	H22+H16	Vessel
35	H22+H18	Vessel
36	H22+H24	Vessel
37	H25+H26	Vessel
38	H25+H27	Vessel
39	H25+H29	Vessel
40	H25+H02	Vessel
41	H25+H06	Vessel
42	H25+H08	Vessel
43	H25+H15	Vessel
44	H25+H16	Vessel
45	H25+H18	Vessel
46	H25+H24	Vessel
47	H26+H27	Vessel
48	H26+H29	Vessel
49	H26+H02	Vessel
50	H26+H06	Vessel
51	H26+H08	Vessel
52	H26+H15	Vessel
53	H26+H16	Vessel
54	H26+H18	Vessel
55	H26+H24	Vessel
56	H27+H29	Vessel
57	H27+H02	Vessel
58	H27+H06	Vessel
59	H27+H08	Vessel
60	H27+H15	Vessel
61	H27+H16	Vessel
62	H27+H18	Vessel
63	H27+H24	Vessel
64	H29+H02	Vessel
65	H29+H06	Vessel
66	H29+H08	Vessel
67	H29+H15	Vessel
68	H29+H16	Vessel
69	H29+H18	Vessel
70	H29+H24	Vessel
71	622+624	Alga
72	622+626	Alga
73	622+631	Alga
74	622+632	Alga
75	624+626	Alga
76	624+632	Alga
77	626+631	Alga
78	626+632	Alga
79	631+632	Alga

## Sheet: Supplementary Table 5
Supplementary Table 5. Triple culture combinations tested
Name	Combination	Origin	Effecta		Isolate	Number comb.1	Origin
TV01	H13+H22+H25	Vessel	Neutral		H13	30	Denmark
TV02	H13+H22+H26	Vessel	Neutral		H22	30	Denmark
TV03*	H13+H22+H27	Vessel	Induction		H25	30	Denmark
TV04	H13+H22+H29	Vessel	Neutral		H26	30	Denmark
TV05	H13+H22+H02	Vessel	Neutral		H27	30	Denmark
TV06	H13+H22+H08	Vessel	Reduction		H29	30	Denmark
TV07	H13+H22+H15	Vessel	Reduction		H02	15	Denmark
TV08	H13+H22+H16	Vessel	Reduction		H08	15	Denmark
TV09	H13+H25+H26	Vessel	Neutral		H15	15	Denmark
TV10	H13+H25+H27	Vessel	Neutral		H16	15	Denmark
TV11	H13+H25+H29	Vessel	Neutral		622	6	Australia
TV12	H13+H25+H02	Vessel	Neutral		624	6	Australia
TV13	H13+H25+H08	Vessel	Reduction		626	6	Australia
TV14	H13+H25+H15	Vessel	Reduction		631	6	Australia
TV15	H13+H25+H16	Vessel	Reduction		632	6	Australia
TV16	H13+H26+H27	Vessel	Neutral
TV17	H13+H26+H29	Vessel	Neutral		1 Number of combinations where the isolate is inoculated
TV18	H13+H26+H02	Vessel	Neutral
TV19	H13+H26+H08	Vessel	Reduction
TV20	H13+H26+H15	Vessel	Neutral
TV21	H13+H26+H16	Vessel	Neutral
TV22	H13+H27+H29	Vessel	Neutral
TV23	H13+H27+H02	Vessel	Neutral
TV24	H13+H27+H08	Vessel	Reduction
TV25	H13+H27+H15	Vessel	Reduction
TV26	H13+H27+H16	Vessel	Reduction
TV27*	H13+H29+H02	Vessel	Induction
TV28	H13+H29+H08	Vessel	Reduction
TV29	H13+H29+H15	Vessel	Reduction
TV30	H13+H29+H16	Vessel	Reduction
TV31*	H22+H25+H26	Vessel	Induction
TV32*	H22+H25+H27	Vessel	Induction
TV33	H22+H25+H29	Vessel	Induction
TV34	H22+H25+H02	Vessel	Neutral
TV35	H22+H25+H08	Vessel	Reduction
TV36	H22+H25+H15	Vessel	Reduction
TV37	H22+H25+H16	Vessel	Reduction
TV38	H22+H26+H27	Vessel	Induction
TV39	H22+H26+H29	Vessel	Induction
TV40	H22+H26+H02	Vessel	Neutral
TV41	H22+H26+H08	Vessel	Reduction
TV42	H22+H26+H15	Vessel	Reduction
TV43	H22+H26+H16	Vessel	Neutral
TV44	H22+H27+H29	Vessel	Induction
TV45	H22+H27+H02	Vessel	Neutral
TV46	H22+H27+H08	Vessel	Reduction
TV47	H22+H27+H15	Vessel	Reduction
TV48	H22+H27+H16	Vessel	Reduction
TV49	H22+H29+H02	Vessel	Neutral
TV50	H22+H29+H08	Vessel	Reduction
TV51	H22+H29+H15	Vessel	Reduction
TV52	H22+H29+H16	Vessel	Reduction
TV53	H25+H26+H27	Vessel	Neutral
TV54	H25+H26+H29	Vessel	Neutral
TV55	H25+H26+H02	Vessel	Neutral
TV56	H25+H26+H08	Vessel	Reduction
TV57	H25+H26+H15	Vessel	Reduction
TV58	H25+H26+H16	Vessel	Reduction
TV59	H25+H27+H29	Vessel	Neutral
TV60	H25+H27+H02	Vessel	Neutral
TV61	H25+H27+H08	Vessel	Reduction
TV62	H25+H27+H15	Vessel	Reduction
TV63	H25+H27+H16	Vessel	Reduction
TV64	H25+H29+H02	Vessel	Induction
TV65	H25+H29+H08	Vessel	Neutral
TV66	H25+H29+H15	Vessel	Reduction
TV67	H25+H29+H16	Vessel	Reduction
TV68	H26+H27+H29	Vessel	Neutral
TV69	H26+H27+H02	Vessel	Induction
TV70	H26+H27+H08	Vessel	Reduction
TV71	H26+H27+H15	Vessel	Reduction
TV72	H26+H27+H16	Vessel	Reduction
TV73	H26+H29+H02	Vessel	Neutral
TV74	H26+H29+H08	Vessel	Reduction
TV75	H26+H29+H15	Vessel	Neutral
TV76	H26+H29+H16	Vessel	Neutral
TV77	H27+H29+H02	Vessel	Reduction
TV78	H27+H29+H08	Vessel	Reduction
TV79	H27+H29+H15	Vessel	Reduction
TV80	H27+H29+H16	Vessel	Neutral
TA01*	622+624+626	Alga	Induction
TA02	622+624+631	Alga	Neutral
TA03	622+624+632	Alga	Neutral
TA04*	622+626+631	Alga	Induction
TA05*	622+626+632	Alga	Induction
TA06	622+631+632	Alga	Neutral
TA07*	624+626+631	Alga	Induction
TA08	624+626+632	Alga	Neutral
TA09	624+631+632	Alga	Reduction
TA10	626+631+632	Alga	Neutral
aEffect on biofilm biomass (multispecies vs. monospecies ratio).
Neutral: biomass between -1.5 and 1.5
Induction: biomass > 1.5
Reduction: biomass ratio < -1.5
*Combinations used for temperature resilience assays

## Sheet: Supplementary Table 6
Supplementary Table 6. Effect of incubation temperature, time, and culture type on biofilm biomass
		Avg biofilm biomass			Avg biofilm biomass
		Vessel biofilms			Alga biofilms
Time	Temperature	Monospecies	Multispecies		Monospecies	Multispecies
48 h	4˚C	2.36	2.49		7.47	7.18
	10˚C	6.73	10.83		3.85	2.65
	24˚C	6.03	17.61		11.34	11.21
72 h	4˚C	6.58	10.25		6.21	5.01
	10˚C	7.68	17.03		9.27	12.23
	24˚C	8.09	17.92		8.97	9.64
	Factor influence				Time influence per temperatured				Culture influence per temperaturee
	Tempa	Timeb	Culturec		4˚C	10 ˚C	24 ˚C		4˚C	10 ˚C	24 ˚C
Vessel communities	9.018x10-13 *	2.38x10-04 *	< 2.2x10-16 *		5.713x10-04 *	9x10-04 *	0.1643		0.0066 *	1.737x10-08 *	< 2.2x10-16 *
Alga communities	2.2x10-16 *	0.118	0.1164		0.9167	0.01068 *	0.01459 *		0.06586	0.03421 *	0.559
* Significant difference (p < 0.05)
a p-value Kruskal-Wallis rank sum test, with temperature as main factor.
b p-value Wilcoxon rank sum test comparing biofilm biomass 48 vs. 72 h.
c p-value Wilcoxon rank sum test comparing biofilm biomass depending on culture type (monospecies vs. multispecies).
d p-value Wilcoxon rank sum test comparing biofilm biomass 48 vs. 72 h within each temperature.
e p-value Wilcoxon rank sum test comparing biofilm biomass based on culture type (monospecies vs. multispecies) within each temperature.

## Sheet: Supplementary Table 7
Supplementary Table 7. Comparison of multispecies vs. monospecies communities per time and temperature
Vessel biofilms				Alga biofilms
Kruskal-Wallis (Biofilm A590 ~ Combination)				Kruskal-Wallis (Biofilm A590 ~ Combination)
	p-valuea	Summary			p-valuea	Summary
48 h 4˚C	0.00012	***		48 h 4˚C	2.86x10-05	****
48 h 10˚C	3.61x10-05	****		48 h 10˚C	7.69x10-06	****
48 h 24˚C	1.75x10-06	****		48 h 24˚C	6.43x10-05	****
72 h 4˚C	2.91x10-05	****		72 h 4˚C	0.00016	***
72 h 10˚C	6.08x10-07	****		72 h 10˚C	0.00036	***
72 h 24˚C	5.29x10-06	****		72 h 24˚C	5.01x10-05	****
a p-value Kruskal-Wallis rank sum test, with temperature as main factor.
Mann-Whitney test, two tailed
Vessel biofilms					Alga biofilms
Comparison	Median diff.a	p-value	Summary		Comparison	Median diff.a	p-value	Summary
48 h 4 C					48 h 4 C
TV03 vs. H27	-0.6761	0.2403	ns		TA01 vs. 626	-13.19	0.0022	**
TV27 vs. H29	-1.938	0.0931	ns		TA04 vs. 626	-14.31	0.0022	**
TV31 vs. H25	-1.054	0.6991	ns		TA05 vs. 626	-14.44	0.0022	**
TV32 vs. H27	-1.287	0.1797	ns		TA07 vs. 626	-13.18	0.0022	**
48 h 10 C					48 h 10 C
TV03 vs. H27	-0.4176	0.6991	ns		TA01 vs. 626	-14.03	0.0087	**
TV27 vs. H29	-0.4009	0.9372	ns		TA04 vs. 626	-14.12	0.0152	*
TV31 vs. H25	-0.4975	0.9372	ns		TA05 vs. 626	-14.8	0.0087	**
TV32 vs. H27	-0.5682	0.8182	ns		TA07 vs. 626	-11.91	0.0411	*
48 h 24 C					48 h 24 C
TV03 vs. H27	17.15	0.0079	**		TA01 vs. 624	-5.748	0.0087	**
TV27 vs. H29	6.645	0.0317	*		TA04 vs. 631	-6.447	0.0022	**
TV31 vs. H25	7.484	0.0079	**		TA05 vs. 626	-3.704	0.3939	ns
TV32 vs. H27	6.407	0.0079	**		TA07 vs. 631	3.053	0.8182	ns
72 h 4 C					72 h 4 C
TV03 vs. H27	-0.8604	0.8182	ns		TA01 vs. 626	-20.59	0.0022	**
TV27 vs. H29	-2.306	0.1797	ns		TA04 vs. 626	-21.02	0.0022	**
TV31 vs. H25	-2.879	0.329	ns		TA05 vs. 626	-18.28	0.0022	**
TV32 vs. H27	-1.066	0.5368	ns		TA07 vs. 626	-18.31	0.0022	**
72 h 10 C					72 h 10 C
TV03 vs. H27	5.498	0.026	*		TA01 vs. 626	-5.662	0.3095	ns
TV27 vs. H29	1.544	0.3939	ns		TA04 vs. 626	-6.964	0.2403	ns
TV31 vs. H26	1.813	0.3095	ns		TA05 vs. 626	-12.83	0.1797	ns
TV32 vs. H27	3.601	0.0649	ns		TA07 vs. 626	-10.07	0.132	ns
72 h 24 C					72 h 24 C
TV03 vs. H27	14.08	0.0043	**		TA01 vs. 626	-0.2658	0.9372	ns
TV27 vs. H02	7.47	0.0931	ns		TA04 vs. 631	-2.386	0.132	ns
TV31 vs. H26	6.892	0.132	ns		TA05 vs. 626	-3.184	0.132	ns
TV32 vs. H27	8.498	0.0043	**		TA07 vs. 631	1.876	0.3939	ns
a Difference between medians (Multispecies vs. best monoculture in the combination)
